# Supplementary material for: In Vivo Bioconcentration, Distribution and Metabolization of Benzophenone-3 (BP-3) by Cyprinus carpio (European Carp)
Source: Foods. 2022 May 31;11(11):1627. doi: 10.3390/foods11111627 (PMC9180567; doi:10.3390/foods11111627)
Supplement: Supplementary file 1 [file foods-11-01627-s001.zip]

Archive with 1 entries (1 files):
- foods-1727298-supplementary.pdf
